# Supplementary material for: Ximaoornatins A–C, Polyoxygenated Diterpenoids from the Hainan Soft Coral Sinularia ornata
Source: Mar Drugs. 2022 Mar 20;20(3):218. doi: 10.3390/md20030218 (PMC8950289; doi:10.3390/md20030218)
Supplement: Supplementary file 1 [file marinedrugs-20-00218-s001.zip]

Archive with 1 entries (1 files):
- marinedrugs-1634679-supplementary.pdf
